# Supplementary material for: Test/Retest Reliability and Validity of Remote vs. In-Person Anthropometric and Physical Performance Assessments in Cancer Survivors and Supportive Partners
Source: Cancers (Basel). 2022 Feb 21;14(4):1075. doi: 10.3390/cancers14041075 (PMC8869803; doi:10.3390/cancers14041075)
Supplement: Supplementary file 1 [file cancers-14-01075-s001.zip]

Archive with 1 entries (1 files):
- cancers-1587841-supplementary.pdf
